# Supplementary material for: Immunohistochemical Expression of Epithelial Cell Adhesion Molecule (EpCAM) in Salivary Gland Cancer: Correlation with the Biological Behavior
Source: Diagnostics (Basel). 2023 Aug 11;13(16):2652. doi: 10.3390/diagnostics13162652 (PMC10453306; doi:10.3390/diagnostics13162652)
Supplement: Supplementary file 1 [file diagnostics-13-02652-s001.zip]

Archive with 1 entries (1 files):
- diagnostics-2541052-supplementary.pdf
